# Supplementary material for: A new species of Phrynopus (Amphibia, Anura, Craugastoridae) from upper montane forests and high Andean grasslands of the Pui Pui Protected Forest in central Peru
Source: Zookeys. 2017 Nov 2;(713):131–57. doi: 10.3897/zookeys.713.20776 (PMC5704321; doi:10.3897/zookeys.713.20776)
Supplement: XML Treatment for Phrynopus inti [file zookeys.713.20776-treatment1.xml]

<!DOCTYPE tp:taxon-treatment
  PUBLIC "-//TaxonX//DTD Taxonomic Treatment Publishing DTD v0 20100105//EN" "tax-treatment-NSO.dtd">
<tp:taxon-treatment xmlns:tp="http://www.plazi.org/taxpub"><tp:treatment-meta><kwd-group><label>Taxon classification</label><kwd><named-content xmlns:xlink="http://www.w3.org/1999/xlink" content-type="kingdom">Animalia</named-content></kwd><kwd><named-content xmlns:xlink="http://www.w3.org/1999/xlink" content-type="order">Anura</named-content></kwd><kwd><named-content xmlns:xlink="http://www.w3.org/1999/xlink" content-type="family">Strabomantidae</named-content></kwd></kwd-group><mixed-citation publication-type="journal"><person-group><name><surname>Lehr</surname><given-names>Edgar</given-names></name><name><surname>von May</surname><given-names>Rudolf</given-names></name><name><surname>Moravec</surname><given-names>Jiří</given-names></name><name><surname>Cusi</surname><given-names>Juan Carlos</given-names></name></person-group><article-title>A new species of <italic><tp:taxon-name><tp:taxon-name-part taxon-name-part-type="genus" reg="Phrynopus">Phrynopus</tp:taxon-name-part></tp:taxon-name></italic> (<tp:taxon-name><tp:taxon-name-part taxon-name-part-type="class">Amphibia</tp:taxon-name-part></tp:taxon-name>, <tp:taxon-name><tp:taxon-name-part taxon-name-part-type="order">Anura</tp:taxon-name-part></tp:taxon-name>, <tp:taxon-name><tp:taxon-name-part taxon-name-part-type="family">Craugastoridae</tp:taxon-name-part></tp:taxon-name>) from upper montane forests and high Andean grasslands of the Pui Pui Protected Forest in central Peru</article-title><source>Zookeys</source><day>2</day><month>11</month><year>2017</year><volume>2017</volume><issue>713</issue><fpage>131</fpage><lpage>157</lpage><pub-id pub-id-type="doi">10.3897/zookeys.713.20776</pub-id></mixed-citation></tp:treatment-meta><tp:nomenclature><tp:taxon-name>
              <tp:taxon-name-part taxon-name-part-type="genus" reg="Phrynopus">Phrynopus</tp:taxon-name-part>
              <tp:taxon-name-part taxon-name-part-type="species" reg="inti">inti</tp:taxon-name-part>
							<object-id xmlns:xlink="http://www.w3.org/1999/xlink" content-type="zoobank" xlink:type="simple">http://zoobank.org/C3E88CD6-7AD2-4CFE-8129-A6DB6D747F70</object-id>
          </tp:taxon-name><tp:taxon-status xmlns:xlink="http://www.w3.org/1999/xlink" xlink:type="simple">sp. n.</tp:taxon-status><tp:nomenclature-citation-list><tp:nomenclature-citation><tp:taxon-name>
                <tp:taxon-name-part taxon-name-part-type="genus" reg="Phrynopus">Phrynopus</tp:taxon-name-part>
              </tp:taxon-name><comment>sp. A in Lehr, von May, Moravec, &amp; Cusi (2017)</comment></tp:nomenclature-citation></tp:nomenclature-citation-list></tp:nomenclature><tp:treatment-sec sec-type="Common name" id="SECID0ERRBK"><title>Common name.</title><p>English: Inti Andes Frog. Spanish: Rana Andina Inti.</p></tp:treatment-sec><tp:treatment-sec sec-type="Holotype" id="SECID0EWRBK"><title>Holotype</title><p>(Figs <xref ref-type="fig" rid="F4">4A,B</xref>, <xref ref-type="fig" rid="F5">5</xref>, <xref ref-type="fig" rid="F6">6</xref>). <abbrev xmlns:xlink="http://www.w3.org/1999/xlink" content-type="institution" xlink:title="Museo de Historia Natural" id="ABBRID0EISBK" xlink:type="simple">MUSM</abbrev> 31183 (<abbrev xmlns:xlink="http://www.w3.org/1999/xlink" content-type="institution" xlink:title="Illinois Wesleyan University" id="ABBRID0EMSBK" xlink:type="simple">IWU</abbrev> 155), adult male from the buffer zone of the Pui Pui Protected Forest, Quebrada Tasta, forest patch near the house of Evaristo Bórquez Quintana, <named-content xmlns:xlink="http://www.w3.org/1999/xlink" content-type="dwc:verbatimCoordinates" xlink:type="simple"><named-content content-type="geo-json" specific-use="{&#34;type&#34;:&#34;Point&#34;,&#34;coordinates&#34;:[-74.900778,-11.446889]}" id="NCID0ETSBK" xlink:type="simple">11°26'48.8"S, 74°54’2.8"W</named-content></named-content>, 3609 m a.s.l. (Figs <xref ref-type="fig" rid="F2">2</xref>, <xref ref-type="fig" rid="F10">10C</xref>), Provincia Satipo, Región Junín, Peru, collected on 9 May 2012 by E. Lehr and R. von May.</p></tp:treatment-sec><tp:treatment-sec sec-type="Paratypes" id="SECID0EATBK"><title>Paratypes</title><p>(Figs <xref ref-type="fig" rid="F7">7</xref>, <xref ref-type="fig" rid="F8">8</xref>, <xref ref-type="fig" rid="F9">9</xref>). A total of 15, all from Provincia Satipo, Región Junín, Peru (for detailed information see below): 5 males (<abbrev xmlns:xlink="http://www.w3.org/1999/xlink" content-type="institution" xlink:title="Museo de Historia Natural" id="ABBRID0ESTBK" xlink:type="simple">MUSM</abbrev> 31976, 31984, 31203, <abbrev xmlns:xlink="http://www.w3.org/1999/xlink" content-type="institution" xlink:title="National Museum, Prague" id="ABBRID0EWTBK" xlink:type="simple">NMP6V</abbrev> 75584, <named-content xmlns:xlink="http://www.w3.org/1999/xlink" content-type="dwc:institutional_code" xlink:type="simple">UMMZ</named-content> 245220), 1 female (<abbrev xmlns:xlink="http://www.w3.org/1999/xlink" content-type="institution" xlink:title="Museo de Historia Natural" id="ABBRID0E5TBK" xlink:type="simple">MUSM</abbrev> 31968), 9 juveniles (<abbrev xmlns:xlink="http://www.w3.org/1999/xlink" content-type="institution" xlink:title="Museo de Historia Natural" id="ABBRID0ECUBK" xlink:type="simple">MUSM</abbrev> 31184, 31969, 31974, 31985, <abbrev xmlns:xlink="http://www.w3.org/1999/xlink" content-type="institution" xlink:title="National Museum, Prague" id="ABBRID0EGUBK" xlink:type="simple">NMP6V</abbrev> 75585–87, <named-content xmlns:xlink="http://www.w3.org/1999/xlink" content-type="dwc:institutional_code" xlink:type="simple">UMMZ</named-content> 245218, 245219).</p><p>
            <abbrev xmlns:xlink="http://www.w3.org/1999/xlink" content-type="institution" xlink:title="Museo de Historia Natural" id="ABBRID0EQUBK" xlink:type="simple">MUSM</abbrev> 31184, <named-content xmlns:xlink="http://www.w3.org/1999/xlink" content-type="dwc:institutional_code" xlink:type="simple">UMMZ</named-content> 245218, 245219, collected with the holotype on 9 May 2012 by E. Lehr and R. von May; <abbrev xmlns:xlink="http://www.w3.org/1999/xlink" content-type="institution" xlink:title="Museo de Historia Natural" id="ABBRID0EYUBK" xlink:type="simple">MUSM</abbrev> 31203, near trail from Tasta to Tarhuish (first cumbre), <italic><tp:taxon-name><tp:taxon-name-part taxon-name-part-type="genus" reg="Polylepis">Polylepis</tp:taxon-name-part></tp:taxon-name></italic> forest patch, <named-content xmlns:xlink="http://www.w3.org/1999/xlink" content-type="dwc:verbatimCoordinates" xlink:type="simple"><named-content content-type="geo-json" specific-use="{&#34;type&#34;:&#34;Point&#34;,&#34;coordinates&#34;:[-74.899028,-11.435722]}" id="NCID0EGVBK" xlink:type="simple">11°26'8.6"S, 74°53'56.5"W</named-content></named-content>, 3886 m a.s.l. collected on 20 May 2012 by E. Lehr and R. von May; <abbrev xmlns:xlink="http://www.w3.org/1999/xlink" content-type="institution" xlink:title="Museo de Historia Natural" id="ABBRID0ELVBK" xlink:type="simple">MUSM</abbrev> 31968, 31969, <named-content xmlns:xlink="http://www.w3.org/1999/xlink" content-type="dwc:institutional_code" xlink:type="simple">UMMZ</named-content> 245220, Toldopampa, <named-content xmlns:xlink="http://www.w3.org/1999/xlink" content-type="dwc:verbatimCoordinates" xlink:type="simple"><named-content content-type="geo-json" specific-use="{&#34;type&#34;:&#34;Point&#34;,&#34;coordinates&#34;:[-74.925833,-11.504167]}" id="NCID0EWVBK" xlink:type="simple">11°30'15"S, 74°55'33"W</named-content></named-content>, 3670 m a.s.l., collected on 22 June 2013 by E. Lehr, J. Moravec, and J.C. Cusi; <abbrev xmlns:xlink="http://www.w3.org/1999/xlink" content-type="institution" xlink:title="National Museum, Prague" id="ABBRID0E2VBK" xlink:type="simple">NMP6V</abbrev> 75584, from Sector Carrizal, Satipo-Toldopampa Road at km 134 on left side of road coming from Satipo, <named-content xmlns:xlink="http://www.w3.org/1999/xlink" content-type="dwc:verbatimCoordinates" xlink:type="simple"><named-content content-type="geo-json" specific-use="{&#34;type&#34;:&#34;Point&#34;,&#34;coordinates&#34;:[-74.890917,-11.484306]}" id="NCID0ECWBK" xlink:type="simple">11°29'03.5"S, 74°53'27.3"W</named-content></named-content>, 3350 m a.s.l., collected on 23 June 2013 by E. Lehr, J.C. Cusi, and J. Moravec; <abbrev xmlns:xlink="http://www.w3.org/1999/xlink" content-type="institution" xlink:title="Museo de Historia Natural" id="ABBRID0EHWBK" xlink:type="simple">MUSM</abbrev> 31974, 31976, <abbrev xmlns:xlink="http://www.w3.org/1999/xlink" content-type="institution" xlink:title="National Museum, Prague" id="ABBRID0ELWBK" xlink:type="simple">NMP6V</abbrev> 75585, Antuyo, <named-content xmlns:xlink="http://www.w3.org/1999/xlink" content-type="dwc:verbatimCoordinates" xlink:type="simple"><named-content content-type="geo-json" specific-use="{&#34;type&#34;:&#34;Point&#34;,&#34;coordinates&#34;:[-74.996972,-11.334361]}" id="NCID0ESWBK" xlink:type="simple">11°20'03.7"S, 74°59'49.1"W</named-content></named-content>, 3700 m a.s.l., collected on 27 June 2013 by E. Lehr, J.C. Cusi, and J. Moravec; <abbrev xmlns:xlink="http://www.w3.org/1999/xlink" content-type="institution" xlink:title="Museo de Historia Natural" id="ABBRID0EXWBK" xlink:type="simple">MUSM</abbrev> 31984, 31985, <abbrev xmlns:xlink="http://www.w3.org/1999/xlink" content-type="institution" xlink:title="National Museum, Prague" id="ABBRID0E2WBK" xlink:type="simple">NMP6V</abbrev> 75586, 75587, Laguna Sinchon, <named-content xmlns:xlink="http://www.w3.org/1999/xlink" content-type="dwc:verbatimCoordinates" xlink:type="simple"><named-content content-type="geo-json" specific-use="{&#34;type&#34;:&#34;Point&#34;,&#34;coordinates&#34;:[-75.053250,-11.282306]}" id="NCID0ECXBK" xlink:type="simple">11°16'56.3"S, 75°03'11.7"W</named-content></named-content>, 3890 m, collected on 30 June 2013 by E. Lehr, J.C. Cusi, and J. Moravec.</p><!--PageBreak--></tp:treatment-sec><tp:treatment-sec sec-type="Generic placement" id="SECID0EIXBK"><title>Generic placement.</title><p>We assign this species to <italic><tp:taxon-name><tp:taxon-name-part taxon-name-part-type="genus" reg="Phrynopus">Phrynopus</tp:taxon-name-part></tp:taxon-name></italic> based on molecular evidence (Fig. <xref ref-type="fig" rid="F3">3</xref>).</p></tp:treatment-sec><tp:treatment-sec sec-type="diagnosis" id="SECID0EZXBK"><title>Diagnosis.</title><p>A species of <italic><tp:taxon-name><tp:taxon-name-part taxon-name-part-type="genus" reg="Phrynopus">Phrynopus</tp:taxon-name-part></tp:taxon-name></italic> having the following combination of characters: (1) Skin on dorsum and flanks shagreen with scattered, low tubercles, more dense on dorsum; skin on venter smooth; discoidal fold absent, thoracic fold present; prominent supratympanic fold; dorsolateral folds absent; (2) tympanic membrane and tympanic annulus absent; (3) snout rounded in dorsal and lateral views; (4) upper eyelid without enlarged tubercles; width of upper eyelid narrower than <abbrev xmlns:xlink="http://www.w3.org/1999/xlink" xlink:title="interorbital distance" id="ABBRID0EGYBK" xlink:type="simple">IOD</abbrev>; cranial crests absent; (5) dentigerous processes of vomers minute or absent; (6) vocal slits and nuptial pads absent; (7) Finger I shorter than Finger II; tips of digits bulbous, rounded; (8) fingers without lateral fringes; (9) ulnar and tarsal tubercles absent; (10) heel without tubercles; inner tarsal fold absent; (11) inner metatarsal tubercle rounded, about three times as large as ovoid outer metatarsal tubercle; supernumerary plantar tubercles absent; (12) toes without lateral fringes; basal webbing absent; Toe V slightly longer than Toe III; toe tips bulbous, rounded, about as large as those on fingers; (13) in life, dorsum pale grayish brown with or without dark brown blotches or blackish brown with small yellow flecks; throat, chest and venter pale grayish brown with salmon mottling, groin pale grayish brown with salmon colored flecks; iris golden orange with fine dark brown reticulations; (14) <abbrev xmlns:xlink="http://www.w3.org/1999/xlink" xlink:title="snout-vent length" id="ABBRID0EKYBK" xlink:type="simple">SVL</abbrev> 27.2–35.2 mm in males (n = 6), and 40.4 mm in single female.</p></tp:treatment-sec><tp:treatment-sec sec-type="comparisons" id="SECID0EOYBK"><title>Comparisons.</title><p>
            <italic><tp:taxon-name><tp:taxon-name-part taxon-name-part-type="genus" reg="Phrynopus">Phrynopus</tp:taxon-name-part> <tp:taxon-name-part taxon-name-part-type="species" reg="inti">inti</tp:taxon-name-part></tp:taxon-name></italic> sp. n. is readily distinguished from its 34 congeners in Peru (<xref ref-type="bibr" rid="B1">AmphibiaWeb 2017</xref>), by its relatively large <abbrev xmlns:xlink="http://www.w3.org/1999/xlink" xlink:title="snout-vent length" id="ABBRID0EFZBK" xlink:type="simple">SVL</abbrev> (except for <italic><tp:taxon-name><tp:taxon-name-part taxon-name-part-type="genus" reg="Phrynopus">P.</tp:taxon-name-part> <tp:taxon-name-part taxon-name-part-type="species" reg="juninensis">juninensis</tp:taxon-name-part></tp:taxon-name></italic> and <italic><tp:taxon-name><tp:taxon-name-part taxon-name-part-type="genus" reg="Phrynopus">P.</tp:taxon-name-part> <tp:taxon-name-part taxon-name-part-type="species" reg="kauneorum">kauneorum</tp:taxon-name-part></tp:taxon-name></italic>) of up to 40.4 mm, by having the groin pale grayish brown with salmon <!--PageBreak-->colored flecks, the venter pale grayish brown with salmon mottling and the iris golden orange with fine dark brown reticulations. <italic><tp:taxon-name><tp:taxon-name-part taxon-name-part-type="genus" reg="Phrynopus">Phrynopus</tp:taxon-name-part> <tp:taxon-name-part taxon-name-part-type="species" reg="inti">inti</tp:taxon-name-part></tp:taxon-name></italic> sp. n. is most similar to the large central Peruvian species <italic><tp:taxon-name><tp:taxon-name-part taxon-name-part-type="genus" reg="Phrynopus">P.</tp:taxon-name-part> <tp:taxon-name-part taxon-name-part-type="species" reg="juninensis">juninensis</tp:taxon-name-part></tp:taxon-name></italic> (<abbrev xmlns:xlink="http://www.w3.org/1999/xlink" xlink:title="snout-vent length" id="ABBRID0EX1BK" xlink:type="simple">SVL</abbrev> up to 43.1 mm, <xref ref-type="bibr" rid="B9">Duellman and Lehr 2009</xref>) and <italic><tp:taxon-name><tp:taxon-name-part taxon-name-part-type="genus" reg="Phrynopus">P.</tp:taxon-name-part> <tp:taxon-name-part taxon-name-part-type="species" reg="kauneorum">kauneorum</tp:taxon-name-part></tp:taxon-name></italic> (<abbrev xmlns:xlink="http://www.w3.org/1999/xlink" xlink:title="snout-vent length" id="ABBRID0EK2BK" xlink:type="simple">SVL</abbrev> up to 56.4 mm, <xref ref-type="bibr" rid="B23">Lehr et al. 2002b</xref>), Fig. <xref ref-type="fig" rid="F4">4</xref>. All three species share a gray ground coloration and dark brown canthal and supratympanic stripes, lack dorsolateral folds and males lack vocal slits and nuptial pads, but can be distinguished as follows: <italic><tp:taxon-name><tp:taxon-name-part taxon-name-part-type="genus" reg="Phrynopus">Phrynopus</tp:taxon-name-part> <tp:taxon-name-part taxon-name-part-type="species" reg="inti">inti</tp:taxon-name-part></tp:taxon-name></italic> sp. n. has weak postocular folds (absent in both <italic><tp:taxon-name><tp:taxon-name-part taxon-name-part-type="genus" reg="Phrynopus">P.</tp:taxon-name-part> <tp:taxon-name-part taxon-name-part-type="species" reg="juninensis">juninensis</tp:taxon-name-part></tp:taxon-name></italic> and <italic><tp:taxon-name><tp:taxon-name-part taxon-name-part-type="genus" reg="Phrynopus">P.</tp:taxon-name-part> <tp:taxon-name-part taxon-name-part-type="species" reg="kauneorum">kauneorum</tp:taxon-name-part></tp:taxon-name></italic>), has dentigerous processes of vomers (absent in <italic><tp:taxon-name><tp:taxon-name-part taxon-name-part-type="genus" reg="Phrynopus">P.</tp:taxon-name-part> <tp:taxon-name-part taxon-name-part-type="species" reg="juninensis">juninensis</tp:taxon-name-part></tp:taxon-name></italic>, present in <italic><tp:taxon-name><tp:taxon-name-part taxon-name-part-type="genus" reg="Phrynopus">P.</tp:taxon-name-part> <tp:taxon-name-part taxon-name-part-type="species" reg="kauneorum">kauneorum</tp:taxon-name-part></tp:taxon-name></italic>), skin on dorsum shagreen with scattered, low tubercles (smooth to weakly areolate in <italic><tp:taxon-name><tp:taxon-name-part taxon-name-part-type="genus" reg="Phrynopus">P.</tp:taxon-name-part> <tp:taxon-name-part taxon-name-part-type="species" reg="juninensis">juninensis</tp:taxon-name-part></tp:taxon-name></italic>, smooth in <italic><tp:taxon-name><tp:taxon-name-part taxon-name-part-type="genus" reg="Phrynopus">P.</tp:taxon-name-part> <tp:taxon-name-part taxon-name-part-type="species" reg="kauneorum">kauneorum</tp:taxon-name-part></tp:taxon-name></italic>), skin on venter smooth (areolate in <italic><tp:taxon-name><tp:taxon-name-part taxon-name-part-type="genus" reg="Phrynopus">P.</tp:taxon-name-part> <tp:taxon-name-part taxon-name-part-type="species" reg="juninensis">juninensis</tp:taxon-name-part></tp:taxon-name></italic>, smooth in <italic><tp:taxon-name><tp:taxon-name-part taxon-name-part-type="genus" reg="Phrynopus">P.</tp:taxon-name-part> <tp:taxon-name-part taxon-name-part-type="species" reg="kauneorum">kauneorum</tp:taxon-name-part></tp:taxon-name></italic>), dorsum pale grayish brown with or without dark brown blotches or blackish brown with small yellow flecks (dorsum grayish brown with dark brown markings in <italic><tp:taxon-name><tp:taxon-name-part taxon-name-part-type="genus" reg="Phrynopus">P.</tp:taxon-name-part> <tp:taxon-name-part taxon-name-part-type="species" reg="juninensis">juninensis</tp:taxon-name-part></tp:taxon-name></italic>, dorsum pale brown to tan with dark brown markings in <italic><tp:taxon-name><tp:taxon-name-part taxon-name-part-type="genus" reg="Phrynopus">P.</tp:taxon-name-part> <tp:taxon-name-part taxon-name-part-type="species" reg="kauneorum">kauneorum</tp:taxon-name-part></tp:taxon-name></italic>), venter pale grayish brown with salmon mottling (pale brown with gray blotches in <italic><tp:taxon-name><tp:taxon-name-part taxon-name-part-type="genus" reg="Phrynopus">P.</tp:taxon-name-part> <tp:taxon-name-part taxon-name-part-type="species" reg="juninensis">juninensis</tp:taxon-name-part></tp:taxon-name></italic>, pinkish to grayish tan in <italic><tp:taxon-name><tp:taxon-name-part taxon-name-part-type="genus" reg="Phrynopus">P.</tp:taxon-name-part> <tp:taxon-name-part taxon-name-part-type="species" reg="kauneorum">kauneorum</tp:taxon-name-part></tp:taxon-name></italic>), and the iris is golden orange (copper in <italic><tp:taxon-name><tp:taxon-name-part taxon-name-part-type="genus" reg="Phrynopus">P.</tp:taxon-name-part> <tp:taxon-name-part taxon-name-part-type="species" reg="juninensis">juninensis</tp:taxon-name-part></tp:taxon-name></italic>, dark brown in <italic><tp:taxon-name><tp:taxon-name-part taxon-name-part-type="genus" reg="Phrynopus">P.</tp:taxon-name-part> <tp:taxon-name-part taxon-name-part-type="species" reg="kauneorum">kauneorum</tp:taxon-name-part></tp:taxon-name></italic>).</p><fig id="F4" position="float" orientation="portrait"><label>Figure 4.</label><caption><p>
                <italic><tp:taxon-name><tp:taxon-name-part taxon-name-part-type="genus" reg="Phrynopus">Phrynopus</tp:taxon-name-part> <tp:taxon-name-part taxon-name-part-type="species" reg="inti">inti</tp:taxon-name-part></tp:taxon-name></italic> sp. n. (<bold>A, B</bold> holotype, <abbrev xmlns:xlink="http://www.w3.org/1999/xlink" content-type="institution" xlink:title="Museo de Historia Natural" id="ABBRID0ESBCK" xlink:type="simple">MUSM</abbrev> 31183, male, <abbrev xmlns:xlink="http://www.w3.org/1999/xlink" xlink:title="snout-vent length" id="ABBRID0EWBCK" xlink:type="simple">SVL</abbrev> 32.5 mm), <italic><tp:taxon-name><tp:taxon-name-part taxon-name-part-type="genus" reg="Phrynopus">P.</tp:taxon-name-part> <tp:taxon-name-part taxon-name-part-type="species" reg="juninensis">juninensis</tp:taxon-name-part></tp:taxon-name></italic> (<bold>C, D</bold> <abbrev xmlns:xlink="http://www.w3.org/1999/xlink" content-type="institution" xlink:title="Museo de Historia Natural" id="ABBRID0EHCCK" xlink:type="simple">MUSM</abbrev> 33258, female, <abbrev xmlns:xlink="http://www.w3.org/1999/xlink" xlink:title="snout-vent length" id="ABBRID0ELCCK" xlink:type="simple">SVL</abbrev> 33.0 mm), <italic><tp:taxon-name><tp:taxon-name-part taxon-name-part-type="genus" reg="Phrynopus">P.</tp:taxon-name-part> <tp:taxon-name-part taxon-name-part-type="species" reg="kauneorum">kauneorum</tp:taxon-name-part></tp:taxon-name></italic> (<bold>E, F</bold> holotype, <abbrev xmlns:xlink="http://www.w3.org/1999/xlink" content-type="institution" xlink:title="Museo de Historia Natural" id="ABBRID0E3CCK" xlink:type="simple">MUSM</abbrev> 20459, female, <abbrev xmlns:xlink="http://www.w3.org/1999/xlink" xlink:title="snout-vent length" id="ABBRID0EADCK" xlink:type="simple">SVL</abbrev> 29.1 mm) in dorsolateral and ventral views. Photos by E. Lehr and R. von May (<bold>C, D</bold>).</p></caption><graphic xmlns:xlink="http://www.w3.org/1999/xlink" xlink:href="zookeys-713-131-g004.jpg" position="float" orientation="portrait" xlink:type="simple" id="oo_166191.jpg"/></fig></tp:treatment-sec><tp:treatment-sec sec-type="description" id="SECID0ELDCK"><title>Description of the holotype.</title><p>Head as wide as body, wider than long, <abbrev xmlns:xlink="http://www.w3.org/1999/xlink" xlink:title="head width" id="ABBRID0ERDCK" xlink:type="simple">HW</abbrev> 110% of <abbrev xmlns:xlink="http://www.w3.org/1999/xlink" xlink:title="head length" id="ABBRID0EVDCK" xlink:type="simple">HL</abbrev>; <abbrev xmlns:xlink="http://www.w3.org/1999/xlink" xlink:title="head width" id="ABBRID0EZDCK" xlink:type="simple">HW</abbrev> 38% of <abbrev xmlns:xlink="http://www.w3.org/1999/xlink" xlink:title="snout-vent length" id="ABBRID0E4DCK" xlink:type="simple">SVL</abbrev>; <abbrev xmlns:xlink="http://www.w3.org/1999/xlink" xlink:title="head length" id="ABBRID0EBECK" xlink:type="simple">HL</abbrev> 35% of <abbrev xmlns:xlink="http://www.w3.org/1999/xlink" xlink:title="snout-vent length" id="ABBRID0EFECK" xlink:type="simple">SVL</abbrev>; snout short, rounded in dorsal and lateral views (Figs <xref ref-type="fig" rid="F5">5A, B</xref>), <abbrev xmlns:xlink="http://www.w3.org/1999/xlink" xlink:title="horizontal eye diameter" id="ABBRID0ENECK" xlink:type="simple">ED</abbrev> larger than E–N distance (<abbrev xmlns:xlink="http://www.w3.org/1999/xlink" xlink:title="horizontal eye diameter" id="ABBRID0ERECK" xlink:type="simple">ED</abbrev> 148% of E–N); nostrils protuberant, directed dorsolaterally; canthus rostralis slightly curved in dorsal view, rounded in profile; loreal region slightly concave; lips rounded; upper eyelid without enlarged tubercles; <abbrev xmlns:xlink="http://www.w3.org/1999/xlink" xlink:title="upper eyelid width" id="ABBRID0EVECK" xlink:type="simple">EW</abbrev> slightly narrower than <abbrev xmlns:xlink="http://www.w3.org/1999/xlink" xlink:title="interorbital distance" id="ABBRID0EZECK" xlink:type="simple">IOD</abbrev> (<abbrev xmlns:xlink="http://www.w3.org/1999/xlink" xlink:title="upper eyelid width" id="ABBRID0E4ECK" xlink:type="simple">EW</abbrev> 94% of <abbrev xmlns:xlink="http://www.w3.org/1999/xlink" xlink:title="interorbital distance" id="ABBRID0EBFCK" xlink:type="simple">IOD</abbrev>); postocular folds low, extending from posterior margin of upper eyelid to level of upper arm insertion (Fig. <xref ref-type="fig" rid="F5">5B</xref>); supratympanic fold broad, extending from posterior corner of eye to level of upper arm insertion; tympanic membrane and tympanic annulus absent, tympanic region without postrictal tubercles. Choanae small, ovoid, close to but not concealed by palatal shelf of maxilla; dentigerous processes of vomers minute, embedded in mucosa of mouth, widely separated; tongue broad, about twice as long as wide, not notched posteriorly, posterior half free; vocal slits absent.</p><fig id="F5" position="float" orientation="portrait"><label>Figure 5.</label><caption><p>Life male holotype (<abbrev xmlns:xlink="http://www.w3.org/1999/xlink" content-type="institution" xlink:title="Museo de Historia Natural" id="ABBRID0ERFCK" xlink:type="simple">MUSM</abbrev> 31183, <abbrev xmlns:xlink="http://www.w3.org/1999/xlink" xlink:title="snout-vent length" id="ABBRID0EVFCK" xlink:type="simple">SVL</abbrev> 32.5 mm) of <italic><tp:taxon-name><tp:taxon-name-part taxon-name-part-type="genus" reg="Phrynopus">Phrynopus</tp:taxon-name-part> <tp:taxon-name-part taxon-name-part-type="species" reg="inti">inti</tp:taxon-name-part></tp:taxon-name></italic> sp. n. in dorsolateral view (<bold>A</bold>), dorsal view (<bold>B</bold>), flanks, groin, anterior surfaces of thighs (<bold>C</bold>), and ventral view (<bold>D</bold>). Photos by E. Lehr.</p></caption><graphic xmlns:xlink="http://www.w3.org/1999/xlink" xlink:href="zookeys-713-131-g005.jpg" position="float" orientation="portrait" xlink:type="simple" id="oo_166192.jpg"/></fig><p>Skin on dorsum shagreen with scattered, low tubercles, more dense on posterior half of body, dorsolateral folds absent (Fig. <xref ref-type="fig" rid="F5">5B</xref>); skin on flanks shagreen with few scattered, low tubercles; skin on throat, chest and belly smooth (Fig. <xref ref-type="fig" rid="F5">5D</xref>); discoidal fold absent, thoracic fold present; cloacal sheath not distinct; cloacal region without tubercles. Outer surface of forearm without tubercles; outer palmar tubercle barely visible, low, ovoid, slightly smaller than ovoid inner palmar tubercle; supernumerary tubercles absent; subarticular tubercles low, ovoid, most prominent on base of fingers; fingers without lateral fringes; Finger I shorter than Finger II; tips of digits rounded, bulbous, lacking circumferential grooves; nuptial pads absent (Fig. <xref ref-type="fig" rid="F6">6A</xref>).</p><fig id="F6" position="float" orientation="portrait"><label>Figure 6.</label><caption><p>Ventral views of right hand (<bold>A</bold>) and right foot (<bold>B</bold>) of holotype of <italic><tp:taxon-name><tp:taxon-name-part taxon-name-part-type="genus" reg="Phrynopus">Phrynopus</tp:taxon-name-part> <tp:taxon-name-part taxon-name-part-type="species" reg="inti">inti</tp:taxon-name-part></tp:taxon-name></italic> sp. n. (<abbrev xmlns:xlink="http://www.w3.org/1999/xlink" content-type="institution" xlink:title="Museo de Historia Natural" id="ABBRID0EWHCK" xlink:type="simple">MUSM</abbrev> 31183). Drawings by E. Lehr.</p></caption><graphic xmlns:xlink="http://www.w3.org/1999/xlink" xlink:href="zookeys-713-131-g006.jpg" position="float" orientation="portrait" xlink:type="simple" id="oo_166193.jpg"/></fig><p>Hind limbs long and slender, <abbrev xmlns:xlink="http://www.w3.org/1999/xlink" xlink:title="tibia length" id="ABBRID0EBICK" xlink:type="simple">TL</abbrev> 39% of <abbrev xmlns:xlink="http://www.w3.org/1999/xlink" xlink:title="snout-vent length" id="ABBRID0EFICK" xlink:type="simple">SVL</abbrev>; <abbrev xmlns:xlink="http://www.w3.org/1999/xlink" xlink:title="foot length" id="ABBRID0EJICK" xlink:type="simple">FL</abbrev> 43% of <abbrev xmlns:xlink="http://www.w3.org/1999/xlink" xlink:title="snout-vent length" id="ABBRID0ENICK" xlink:type="simple">SVL</abbrev>; dorsal surface of hind limbs shagreen with few low tubercles; anterior surfaces of thighs shagreen, posterior surfaces of thighs weakly areolate; heel without a conical tubercle; outer surface of tarsus without tubercles; outer metatarsal tubercle rounded, weakly conical, about four times as large as prominent ovoid inner metatarsal tubercle; supernumerary plantar <!--PageBreak-->tubercles absent; subarticular tubercles low, ovoid in dorsal view, most distinct on base of toes; toes without lateral fringes; basal webbing absent; toe tips bulbous, rounded, lacking circumferential grooves, about as large as those on fingers; relative lengths of toes: 1 &lt; 2 &lt; 3 &lt; 5 &lt; 4; Toe V slightly longer than Toe III (Fig. <xref ref-type="fig" rid="F6">6B</xref>).</p><p>
            <bold>Measurements of the holotype (in mm).</bold> <abbrev xmlns:xlink="http://www.w3.org/1999/xlink" xlink:title="snout-vent length" id="ABBRID0E2ICK" xlink:type="simple">SVL</abbrev> 32.5; tibia length 12.7; foot length 14.0; head length 11.3; head width 12.5; eye diameter 3.4; interorbital distance 3.5; upper eyelid width 3.3; internarial distance 2.9; eye-nostril distance 2.3.</p><p>
            <bold>Coloration of the holotype in life (Fig. <xref ref-type="fig" rid="F5">5</xref>).</bold> Dorsum pale grayish brown with dark brown blotches, a dark brown X-shaped marking on shoulder region and an irregular shaped dark brown interorbital blotch. Flanks paler than dorsum with few pale brown flecks. Canthal and supratympanic stripes dark brown. Upper lip with few pale brown flecks. Arms and legs dorsally with few pale and dark brown blotches and flecks. Throat, chest and venter pale grayish brown with salmon mottling, denser on posterior half of belly and thighs. Groin, posterior surfaces of thighs, posterior surfaces of tibias and dorsal surfaces of feet vibrant salmon colored. Iris golden orange with fine dark brown reticulations.</p><p>
            <bold><!--PageBreak-->Coloration of the holotype in preservative.</bold> Dorsum tan with dark brown blotches and dark brown X-shaped marking on shoulder region and an irregular shaped dark brown interorbital blotch. Flanks paler than dorsum, with few pale brown flecks. Canthal and supratympanic stripes dark brown. Upper lip with few pale brown flecks. Arms and legs dorsally tan with few pale and dark brown blotches and flecks. Groin creamy white. Throat, chest and venter creamy white and pale gray mottled. Ventral surfaces of hand and feet creamy white. Iris pale gray.</p></tp:treatment-sec><tp:treatment-sec sec-type="variation" id="SECID0EPJCK"><title>Variation.</title><p>All paratypes (Figs <xref ref-type="fig" rid="F7">7</xref>–<xref ref-type="fig" rid="F9">9</xref>) are similar to the holotype regarding morphology and proportions (Tables <xref ref-type="table" rid="T3">3</xref>, <xref ref-type="table" rid="T4">4</xref>). Besides differences in <abbrev xmlns:xlink="http://www.w3.org/1999/xlink" xlink:title="snout-vent length" id="ABBRID0EFKCK" xlink:type="simple">SVL</abbrev> (Tables <xref ref-type="table" rid="T3">3</xref>, <xref ref-type="table" rid="T4">4</xref>), coloration variation in life is notable. Three males (<abbrev xmlns:xlink="http://www.w3.org/1999/xlink" content-type="institution" xlink:title="Museo de Historia Natural" id="ABBRID0ERKCK" xlink:type="simple">MUSM</abbrev> 31203, <named-content xmlns:xlink="http://www.w3.org/1999/xlink" content-type="dwc:institutional_code" xlink:type="simple">UMMZ</named-content> 245220 (Fig. <xref ref-type="fig" rid="F7">7A–C</xref>), <!--PageBreak-->285) are similar to the holotype in coloration except for having much less salmon coloration. One male (<abbrev xmlns:xlink="http://www.w3.org/1999/xlink" content-type="institution" xlink:title="Museo de Historia Natural" id="ABBRID0E6KCK" xlink:type="simple">MUSM</abbrev> 31976, Fig. <xref ref-type="fig" rid="F7">7D–F</xref>) has the dorsum uniformly grayish brown without dark brown blotches. One male (<abbrev xmlns:xlink="http://www.w3.org/1999/xlink" content-type="institution" xlink:title="Museo de Historia Natural" id="ABBRID0EHLCK" xlink:type="simple">MUSM</abbrev> 31984, Fig. <xref ref-type="fig" rid="F7">7G–I</xref>) has the dorsum blackish brown with small yellow flecks. The single female (MSUM 31968, Fig. <xref ref-type="fig" rid="F8">8</xref>) is similar in coloration to the holotype except for only having few small flecks of salmon <!--PageBreak-->in groin, and ventrally on thighs and shanks. The dorsal coloration of the juveniles (Fig. <xref ref-type="fig" rid="F9">9</xref>) is similar to the adults (dorsum pale grayish brown with dark brown blotches in <abbrev xmlns:xlink="http://www.w3.org/1999/xlink" content-type="institution" xlink:title="Museo de Historia Natural" id="ABBRID0EZLCK" xlink:type="simple">MUSM</abbrev> 31969 [Fig. <xref ref-type="fig" rid="F9">9A, B</xref>], 31974, <abbrev xmlns:xlink="http://www.w3.org/1999/xlink" content-type="institution" xlink:title="National Museum, Prague" id="ABBRID0EBMCK" xlink:type="simple">NMP6V</abbrev> 75585, blackish brown with small yellow flecks in <abbrev xmlns:xlink="http://www.w3.org/1999/xlink" content-type="institution" xlink:title="National Museum, Prague" id="ABBRID0EFMCK" xlink:type="simple">NMP6V</abbrev> 75586, 75587 [Fig. <xref ref-type="fig" rid="F9">9D, E</xref>], uniformly blackish brown in <abbrev xmlns:xlink="http://www.w3.org/1999/xlink" content-type="institution" xlink:title="Museo de Historia Natural" id="ABBRID0ENMCK" xlink:type="simple">MUSM</abbrev> 31985). The ventral coloration is different in juveniles. One juvenile (MSUM 31969, Fig. <xref ref-type="fig" rid="F9">9C</xref>) has the venter reddish brown, three juveniles (<abbrev xmlns:xlink="http://www.w3.org/1999/xlink" content-type="institution" xlink:title="Museo de Historia Natural" id="ABBRID0EVMCK" xlink:type="simple">MUSM</abbrev> 31974, <abbrev xmlns:xlink="http://www.w3.org/1999/xlink" content-type="institution" xlink:title="National Museum, Prague" id="ABBRID0EZMCK" xlink:type="simple">NMP6V</abbrev> 75585, 75587 (Fig. <xref ref-type="fig" rid="F9">9F</xref>)) have the venter reddish brown and tan mottled.</p><table-wrap id="T3" position="float" orientation="portrait"><label>Table 3.</label><caption><p>Measurements (in mm) of adult type specimens of <italic><tp:taxon-name><tp:taxon-name-part taxon-name-part-type="genus" reg="Phrynopus">Phrynopus</tp:taxon-name-part> <tp:taxon-name-part taxon-name-part-type="species" reg="inti">inti</tp:taxon-name-part></tp:taxon-name></italic> sp. n. M = male, F = female. For other abbreviations see materials and methods.</p></caption><table id="TID0EMHEK" rules="all"><tbody><tr><th rowspan="2" colspan="1">Characters</th><th rowspan="1" colspan="1">
                    <abbrev xmlns:xlink="http://www.w3.org/1999/xlink" content-type="institution" xlink:title="Museo de Historia Natural" id="ABBRID0EBOCK" xlink:type="simple">MUSM</abbrev>
                  </th><th rowspan="1" colspan="1">
                    <named-content xmlns:xlink="http://www.w3.org/1999/xlink" content-type="dwc:institutional_code" xlink:type="simple">UMMZ</named-content>
                  </th><th rowspan="1" colspan="1">
                    <abbrev xmlns:xlink="http://www.w3.org/1999/xlink" content-type="institution" xlink:title="Museo de Historia Natural" id="ABBRID0EROCK" xlink:type="simple">MUSM</abbrev>
                  </th><th rowspan="1" colspan="1">
                    <abbrev xmlns:xlink="http://www.w3.org/1999/xlink" content-type="institution" xlink:title="National Museum, Prague" id="ABBRID0EZOCK" xlink:type="simple">NMP6V</abbrev>
                  </th><th rowspan="1" colspan="1">
                    <abbrev xmlns:xlink="http://www.w3.org/1999/xlink" content-type="institution" xlink:title="Museo de Historia Natural" id="ABBRID0EBPCK" xlink:type="simple">MUSM</abbrev>
                  </th><th rowspan="1" colspan="1">
                    <abbrev xmlns:xlink="http://www.w3.org/1999/xlink" content-type="institution" xlink:title="Museo de Historia Natural" id="ABBRID0EJPCK" xlink:type="simple">MUSM</abbrev>
                  </th><th rowspan="1" colspan="1">
                    <abbrev xmlns:xlink="http://www.w3.org/1999/xlink" content-type="institution" xlink:title="Museo de Historia Natural" id="ABBRID0ERPCK" xlink:type="simple">MUSM</abbrev>
                  </th></tr><tr><th rowspan="1" colspan="1">31203</th><th rowspan="1" colspan="1">245220</th><th rowspan="1" colspan="1">31183</th><th rowspan="1" colspan="1">75584</th><th rowspan="1" colspan="1">31984</th><th rowspan="1" colspan="1">31976</th><th rowspan="1" colspan="1">31968</th></tr><tr><td rowspan="1" colspan="1">Sex</td><td rowspan="1" colspan="1">M</td><td rowspan="1" colspan="1">M</td><td rowspan="1" colspan="1">M</td><td rowspan="1" colspan="1">M</td><td rowspan="1" colspan="1">M</td><td rowspan="1" colspan="1">M</td><td rowspan="1" colspan="1">F</td></tr><tr><td rowspan="1" colspan="1">
                    <abbrev xmlns:xlink="http://www.w3.org/1999/xlink" xlink:title="snout-vent length" id="ABBRID0EJRCK" xlink:type="simple">SVL</abbrev>
                  </td><td rowspan="1" colspan="1">27.2</td><td rowspan="1" colspan="1">27.4</td><td rowspan="1" colspan="1">32.5</td><td rowspan="1" colspan="1">34.2</td><td rowspan="1" colspan="1">35.1</td><td rowspan="1" colspan="1">35.2</td><td rowspan="1" colspan="1">40.4</td></tr><tr><td rowspan="1" colspan="1">
                    <abbrev xmlns:xlink="http://www.w3.org/1999/xlink" xlink:title="tibia length" id="ABBRID0EHSCK" xlink:type="simple">TL</abbrev>
                  </td><td rowspan="1" colspan="1">10.3</td><td rowspan="1" colspan="1">9.9</td><td rowspan="1" colspan="1">12.7</td><td rowspan="1" colspan="1">14.0</td><td rowspan="1" colspan="1">13.3</td><td rowspan="1" colspan="1">14.0</td><td rowspan="1" colspan="1">15.7</td></tr><tr><td rowspan="1" colspan="1">
                    <abbrev xmlns:xlink="http://www.w3.org/1999/xlink" xlink:title="foot length" id="ABBRID0EFTCK" xlink:type="simple">FL</abbrev>
                  </td><td rowspan="1" colspan="1">12.2</td><td rowspan="1" colspan="1">11.6</td><td rowspan="1" colspan="1">14.0</td><td rowspan="1" colspan="1">15.4</td><td rowspan="1" colspan="1">13.7</td><td rowspan="1" colspan="1">13.8</td><td rowspan="1" colspan="1">17.1</td></tr><tr><td rowspan="1" colspan="1">
                    <abbrev xmlns:xlink="http://www.w3.org/1999/xlink" xlink:title="head length" id="ABBRID0EDUCK" xlink:type="simple">HL</abbrev>
                  </td><td rowspan="1" colspan="1">9.4</td><td rowspan="1" colspan="1">9.9</td><td rowspan="1" colspan="1">11.3</td><td rowspan="1" colspan="1">11.4</td><td rowspan="1" colspan="1">11.9</td><td rowspan="1" colspan="1">13.0</td><td rowspan="1" colspan="1">13.5</td></tr><tr><td rowspan="1" colspan="1">
                    <abbrev xmlns:xlink="http://www.w3.org/1999/xlink" xlink:title="head width" id="ABBRID0EBVCK" xlink:type="simple">HW</abbrev>
                  </td><td rowspan="1" colspan="1">10.5</td><td rowspan="1" colspan="1">10.6</td><td rowspan="1" colspan="1">12.5</td><td rowspan="1" colspan="1">12.2</td><td rowspan="1" colspan="1">12.6</td><td rowspan="1" colspan="1">13.4</td><td rowspan="1" colspan="1">14.5</td></tr><tr><td rowspan="1" colspan="1">
                    <abbrev xmlns:xlink="http://www.w3.org/1999/xlink" xlink:title="horizontal eye diameter" id="ABBRID0E6VCK" xlink:type="simple">ED</abbrev>
                  </td><td rowspan="1" colspan="1">2.4</td><td rowspan="1" colspan="1">2.7</td><td rowspan="1" colspan="1">3.4</td><td rowspan="1" colspan="1">3.1</td><td rowspan="1" colspan="1">3.4</td><td rowspan="1" colspan="1">3.1</td><td rowspan="1" colspan="1">3.5</td></tr><tr><td rowspan="1" colspan="1">
                    <abbrev xmlns:xlink="http://www.w3.org/1999/xlink" xlink:title="interorbital distance" id="ABBRID0E4WCK" xlink:type="simple">IOD</abbrev>
                  </td><td rowspan="1" colspan="1">3.0</td><td rowspan="1" colspan="1">2.8</td><td rowspan="1" colspan="1">3.5</td><td rowspan="1" colspan="1">3.7</td><td rowspan="1" colspan="1">3.0</td><td rowspan="1" colspan="1">3.7</td><td rowspan="1" colspan="1">3.5</td></tr><tr><td rowspan="1" colspan="1">
                    <abbrev xmlns:xlink="http://www.w3.org/1999/xlink" xlink:title="upper eyelid width" id="ABBRID0E2XCK" xlink:type="simple">EW</abbrev>
                  </td><td rowspan="1" colspan="1">2.5</td><td rowspan="1" colspan="1">2.4</td><td rowspan="1" colspan="1">3.3</td><td rowspan="1" colspan="1">3.2</td><td rowspan="1" colspan="1">2.8</td><td rowspan="1" colspan="1">3.3</td><td rowspan="1" colspan="1">3.4</td></tr><tr><td rowspan="1" colspan="1">
                    <abbrev xmlns:xlink="http://www.w3.org/1999/xlink" xlink:title="internarial distance" id="ABBRID0EZYCK" xlink:type="simple">IND</abbrev>
                  </td><td rowspan="1" colspan="1">2.1</td><td rowspan="1" colspan="1">2.5</td><td rowspan="1" colspan="1">2.9</td><td rowspan="1" colspan="1">2.7</td><td rowspan="1" colspan="1">2.6</td><td rowspan="1" colspan="1">2.9</td><td rowspan="1" colspan="1">3.1</td></tr><tr><td rowspan="1" colspan="1">E–N</td><td rowspan="1" colspan="1">1.9</td><td rowspan="1" colspan="1">1.9</td><td rowspan="1" colspan="1">2.3</td><td rowspan="1" colspan="1">2.1</td><td rowspan="1" colspan="1">2.5</td><td rowspan="1" colspan="1">2.6</td><td rowspan="1" colspan="1">3.0</td></tr></tbody></table></table-wrap><table-wrap id="T4" position="float" orientation="portrait"><label>Table 4.</label><caption><p>Measurements (in mm) and proportions of male type specimens of <italic><tp:taxon-name><tp:taxon-name-part taxon-name-part-type="genus" reg="Phrynopus">Phrynopus</tp:taxon-name-part> <tp:taxon-name-part taxon-name-part-type="species" reg="inti">inti</tp:taxon-name-part></tp:taxon-name></italic> sp. n.; ranges followed by means and one standard deviation in parentheses. For abbreviations see materials and methods.</p></caption><table id="TID0EUXEK" rules="all"><tbody><tr><td rowspan="2" colspan="1">Characters</td><td rowspan="1" colspan="1">
                    <italic><tp:taxon-name><tp:taxon-name-part taxon-name-part-type="genus" reg="Phrynopus">Phrynopus</tp:taxon-name-part> <tp:taxon-name-part taxon-name-part-type="species" reg="inti">inti</tp:taxon-name-part></tp:taxon-name></italic> sp. n.</td></tr><tr><td rowspan="1" colspan="1">Males (n = 6)</td></tr><tr><td rowspan="1" colspan="1">
                    <abbrev xmlns:xlink="http://www.w3.org/1999/xlink" xlink:title="snout-vent length" id="ABBRID0EB3CK" xlink:type="simple">SVL</abbrev>
                  </td><td rowspan="1" colspan="1">27.2–35.2 (31.9 ± 3.4)</td></tr><tr><td rowspan="1" colspan="1">
                    <abbrev xmlns:xlink="http://www.w3.org/1999/xlink" xlink:title="tibia length" id="ABBRID0EN3CK" xlink:type="simple">TL</abbrev>
                  </td><td rowspan="1" colspan="1">9.9–14.4 (12.4 ± 1.7)</td></tr><tr><td rowspan="1" colspan="1">
                    <abbrev xmlns:xlink="http://www.w3.org/1999/xlink" xlink:title="foot length" id="ABBRID0EZ3CK" xlink:type="simple">FL</abbrev>
                  </td><td rowspan="1" colspan="1">11.6–15.4 (13.5 ± 1.2)</td></tr><tr><td rowspan="1" colspan="1">
                    <abbrev xmlns:xlink="http://www.w3.org/1999/xlink" xlink:title="head length" id="ABBRID0EF4CK" xlink:type="simple">HL</abbrev>
                  </td><td rowspan="1" colspan="1">9.4–13.0 (11.2 ± 1.2)</td></tr><tr><td rowspan="1" colspan="1">
                    <abbrev xmlns:xlink="http://www.w3.org/1999/xlink" xlink:title="head width" id="ABBRID0ER4CK" xlink:type="simple">HW</abbrev>
                  </td><td rowspan="1" colspan="1">10.5–13.4 (12.0 ± 1.1)</td></tr><tr><td rowspan="1" colspan="1">
                    <abbrev xmlns:xlink="http://www.w3.org/1999/xlink" xlink:title="horizontal eye diameter" id="ABBRID0E44CK" xlink:type="simple">ED</abbrev>
                  </td><td rowspan="1" colspan="1">2.4–3.4 (3.0 ± 0.4)</td></tr><tr><td rowspan="1" colspan="1">
                    <abbrev xmlns:xlink="http://www.w3.org/1999/xlink" xlink:title="interorbital distance" id="ABBRID0EJ5CK" xlink:type="simple">IOD</abbrev>
                  </td><td rowspan="1" colspan="1">2.8–3.7 (3.3 ± 0.4)</td></tr><tr><td rowspan="1" colspan="1">
                    <abbrev xmlns:xlink="http://www.w3.org/1999/xlink" xlink:title="upper eyelid width" id="ABBRID0EV5CK" xlink:type="simple">EW</abbrev>
                  </td><td rowspan="1" colspan="1">2.4–3.3 (2.9 ± 0.4)</td></tr><tr><td rowspan="1" colspan="1">
                    <abbrev xmlns:xlink="http://www.w3.org/1999/xlink" xlink:title="internarial distance" id="ABBRID0EB6CK" xlink:type="simple">IND</abbrev>
                  </td><td rowspan="1" colspan="1">2.1–2.9 (2.6 ± 0.3)</td></tr><tr><td rowspan="1" colspan="1">E–N</td><td rowspan="1" colspan="1">1.9–2.6 (2.2 ± 0.3)</td></tr><tr><td rowspan="1" colspan="1">
                    <abbrev xmlns:xlink="http://www.w3.org/1999/xlink" xlink:title="tibia length" id="ABBRID0EU6CK" xlink:type="simple">TL</abbrev>/<abbrev xmlns:xlink="http://www.w3.org/1999/xlink" xlink:title="snout-vent length" id="ABBRID0EY6CK" xlink:type="simple">SVL</abbrev></td><td rowspan="1" colspan="1">0.36–0.41</td></tr><tr><td rowspan="1" colspan="1">
                    <abbrev xmlns:xlink="http://www.w3.org/1999/xlink" xlink:title="foot length" id="ABBRID0EDADK" xlink:type="simple">FL</abbrev>/<abbrev xmlns:xlink="http://www.w3.org/1999/xlink" xlink:title="snout-vent length" id="ABBRID0EHADK" xlink:type="simple">SVL</abbrev></td><td rowspan="1" colspan="1">0.39–0.45</td></tr><tr><td rowspan="1" colspan="1">
                    <abbrev xmlns:xlink="http://www.w3.org/1999/xlink" xlink:title="head length" id="ABBRID0ESADK" xlink:type="simple">HL</abbrev>/<abbrev xmlns:xlink="http://www.w3.org/1999/xlink" xlink:title="snout-vent length" id="ABBRID0EWADK" xlink:type="simple">SVL</abbrev></td><td rowspan="1" colspan="1">0.33–0.37</td></tr><tr><td rowspan="1" colspan="1">
                    <abbrev xmlns:xlink="http://www.w3.org/1999/xlink" xlink:title="head width" id="ABBRID0EBBDK" xlink:type="simple">HW</abbrev>/<abbrev xmlns:xlink="http://www.w3.org/1999/xlink" xlink:title="snout-vent length" id="ABBRID0EFBDK" xlink:type="simple">SVL</abbrev></td><td rowspan="1" colspan="1">0.36–0.39</td></tr><tr><td rowspan="1" colspan="1">
                    <abbrev xmlns:xlink="http://www.w3.org/1999/xlink" xlink:title="head width" id="ABBRID0EQBDK" xlink:type="simple">HW</abbrev>/<abbrev xmlns:xlink="http://www.w3.org/1999/xlink" xlink:title="head length" id="ABBRID0EUBDK" xlink:type="simple">HL</abbrev></td><td rowspan="1" colspan="1">1.00–1.10</td></tr><tr><td rowspan="1" colspan="1">E–N/<abbrev xmlns:xlink="http://www.w3.org/1999/xlink" xlink:title="horizontal eye diameter" id="ABBRID0E6BDK" xlink:type="simple">ED</abbrev></td><td rowspan="1" colspan="1">0.68–0.84</td></tr><tr><td rowspan="1" colspan="1">
                    <abbrev xmlns:xlink="http://www.w3.org/1999/xlink" xlink:title="upper eyelid width" id="ABBRID0EKCDK" xlink:type="simple">EW</abbrev>/<abbrev xmlns:xlink="http://www.w3.org/1999/xlink" xlink:title="interorbital distance" id="ABBRID0EOCDK" xlink:type="simple">IOD</abbrev></td><td rowspan="1" colspan="1">0.83–0.94</td></tr></tbody></table></table-wrap><fig id="F7" position="float" orientation="portrait"><label>Figure 7.</label><caption><p>Variation of male paratypes of <italic><tp:taxon-name><tp:taxon-name-part taxon-name-part-type="genus" reg="Phrynopus">Phrynopus</tp:taxon-name-part> <tp:taxon-name-part taxon-name-part-type="species" reg="inti">inti</tp:taxon-name-part></tp:taxon-name></italic> <bold>sp. n.</bold> in dorsolateral, dorsal, and ventral views. <bold>A–C</bold> (<named-content xmlns:xlink="http://www.w3.org/1999/xlink" content-type="dwc:institutional_code" xlink:type="simple">UMMZ</named-content> 245220, <abbrev xmlns:xlink="http://www.w3.org/1999/xlink" xlink:title="snout-vent length" id="ABBRID0EPDDK" xlink:type="simple">SVL</abbrev> 27.4 mm), <bold>D–F</bold> (<abbrev xmlns:xlink="http://www.w3.org/1999/xlink" content-type="institution" xlink:title="Museo de Historia Natural" id="ABBRID0EVDDK" xlink:type="simple">MUSM</abbrev> 31976, <abbrev xmlns:xlink="http://www.w3.org/1999/xlink" xlink:title="snout-vent length" id="ABBRID0EZDDK" xlink:type="simple">SVL</abbrev> 35.2 mm), <bold>G–I</bold> (MSUM 31984, <abbrev xmlns:xlink="http://www.w3.org/1999/xlink" xlink:title="snout-vent length" id="ABBRID0E6DDK" xlink:type="simple">SVL</abbrev> 35.1 mm) . Photos by E. Lehr, and by J.C. Cusi (<bold>E</bold>).</p></caption><graphic xmlns:xlink="http://www.w3.org/1999/xlink" xlink:href="zookeys-713-131-g007.jpg" position="float" orientation="portrait" xlink:type="simple" id="oo_166194.jpg"/></fig><fig id="F8" position="float" orientation="portrait"><label>Figure 8.</label><caption><p>Female paratype of <italic><tp:taxon-name><tp:taxon-name-part taxon-name-part-type="genus" reg="Phrynopus">Phrynopus</tp:taxon-name-part> <tp:taxon-name-part taxon-name-part-type="species" reg="inti">inti</tp:taxon-name-part></tp:taxon-name></italic> <bold>sp. n.</bold> (<abbrev xmlns:xlink="http://www.w3.org/1999/xlink" content-type="institution" xlink:title="Museo de Historia Natural" id="ABBRID0E6EDK" xlink:type="simple">MUSM</abbrev> 31968, <abbrev xmlns:xlink="http://www.w3.org/1999/xlink" xlink:title="snout-vent length" id="ABBRID0EDFDK" xlink:type="simple">SVL</abbrev> 40.4 mm) in dorsolateral (<bold>A</bold>), dorsal (<bold>B</bold>), and ventral views (<bold>C</bold>). Photos by E. Lehr and J. Moravec (A).</p></caption><graphic xmlns:xlink="http://www.w3.org/1999/xlink" xlink:href="zookeys-713-131-g008.jpg" position="float" orientation="portrait" xlink:type="simple" id="oo_166195.jpg"/></fig><fig id="F9" position="float" orientation="portrait"><label>Figure 9.</label><caption><p>Variation of juvenile paratypes of <italic><tp:taxon-name><tp:taxon-name-part taxon-name-part-type="genus" reg="Phrynopus">Phrynopus</tp:taxon-name-part> <tp:taxon-name-part taxon-name-part-type="species" reg="inti">inti</tp:taxon-name-part></tp:taxon-name></italic> sp. n. in dorsolateral, dorsal, and ventral views. <bold>A–C</bold> (<abbrev xmlns:xlink="http://www.w3.org/1999/xlink" content-type="institution" xlink:title="Museo de Historia Natural" id="ABBRID0EHGDK" xlink:type="simple">MUSM</abbrev> 31969, <abbrev xmlns:xlink="http://www.w3.org/1999/xlink" xlink:title="snout-vent length" id="ABBRID0ELGDK" xlink:type="simple">SVL</abbrev> 16.0 mm), <bold>D–F</bold> (<abbrev xmlns:xlink="http://www.w3.org/1999/xlink" content-type="institution" xlink:title="National Museum, Prague" id="ABBRID0ERGDK" xlink:type="simple">NMP6V</abbrev> 75587, <abbrev xmlns:xlink="http://www.w3.org/1999/xlink" xlink:title="snout-vent length" id="ABBRID0EVGDK" xlink:type="simple">SVL</abbrev> 20.3 mm). Photos by E. Lehr.</p></caption><graphic xmlns:xlink="http://www.w3.org/1999/xlink" xlink:href="zookeys-713-131-g009.jpg" position="float" orientation="portrait" xlink:type="simple" id="oo_166196.jpg"/></fig></tp:treatment-sec><tp:treatment-sec sec-type="etymology" id="SECID0E5GDK"><title>Etymology.</title><p>The species epithet <italic><tp:taxon-name><tp:taxon-name-part taxon-name-part-type="genus" reg="Phrynopus"/><tp:taxon-name-part taxon-name-part-type="species" reg="inti">inti</tp:taxon-name-part></tp:taxon-name></italic> is derived from the Quechuan noun “Inti”, the Incan sun god. The golden-orange iris reminds us of the sun.</p></tp:treatment-sec><tp:treatment-sec sec-type="distribution" id="SECID0EOHDK"><title>Distribution, natural history, and threat status.</title><p>
            <italic><tp:taxon-name><tp:taxon-name-part taxon-name-part-type="genus" reg="Phrynopus">Phrynopus</tp:taxon-name-part> <tp:taxon-name-part taxon-name-part-type="species" reg="inti">inti</tp:taxon-name-part></tp:taxon-name></italic> sp. n. is known from four localities outside and two localities inside the Pui Pui Protected Forest between 3350 and 3890 m a.s.l., covering an estimated area of 101.3 km<sup>2</sup> (Figs <xref ref-type="fig" rid="F1">1</xref>, <xref ref-type="fig" rid="F2">2</xref>).</p><p>The type locality, Quebrada Tasta (Fig. <xref ref-type="fig" rid="F2">2</xref>), is outside the <abbrev xmlns:xlink="http://www.w3.org/1999/xlink" content-type="institution" xlink:title="Pui Pui Protected Forest" id="ABBRID0ERIDK" xlink:type="simple">PPPF</abbrev>. The holotype and three paratypes (<abbrev xmlns:xlink="http://www.w3.org/1999/xlink" content-type="institution" xlink:title="Museo de Historia Natural" id="ABBRID0EVIDK" xlink:type="simple">MUSM</abbrev> 31184, <named-content xmlns:xlink="http://www.w3.org/1999/xlink" content-type="dwc:institutional_code" xlink:type="simple">UMMZ</named-content> 245218, 245219) were found in the afternoon in a forest patch under rocks near the house of Evaristo Bórquez Quintana, on 9 May <!--PageBreak--><!--PageBreak-->2012 at 3609 m a.s.l. (Fig. <xref ref-type="fig" rid="F10">10C</xref>). The vegetation at the type locality consists of <italic><tp:taxon-name><tp:taxon-name-part taxon-name-part-type="genus" reg="Polylepis">Polylepis</tp:taxon-name-part></tp:taxon-name></italic> trees, small bushes, ferns, moss, and Peruvian feather grass. No sympatric anurans were recorded. One specimen (<abbrev xmlns:xlink="http://www.w3.org/1999/xlink" content-type="institution" xlink:title="Museo de Historia Natural" id="ABBRID0ELJDK" xlink:type="simple">MUSM</abbrev> 31203) was found in the afternoon under moss in a <italic><tp:taxon-name><tp:taxon-name-part taxon-name-part-type="genus" reg="Polylepis">Polylepis</tp:taxon-name-part></tp:taxon-name></italic> forest patch near the trail from Tasta to Tarhuish at 3886 m a.s.l. Three specimens (<abbrev xmlns:xlink="http://www.w3.org/1999/xlink" content-type="institution" xlink:title="Museo de Historia Natural" id="ABBRID0EWJDK" xlink:type="simple">MUSM</abbrev> 31968, 31969, <named-content xmlns:xlink="http://www.w3.org/1999/xlink" content-type="dwc:institutional_code" xlink:type="simple">UMMZ</named-content> 245220) were collected in the morning under rocks and in moss in the mountain slopes of the Toldopampa valley close to Toldopampa <!--PageBreak--><!--PageBreak-->at 3670 m a.s.l. (Fig. <xref ref-type="fig" rid="F10">10B</xref>). Specimens were found under rocks and in moss. Sympatric anurans include <italic><tp:taxon-name><tp:taxon-name-part taxon-name-part-type="genus" reg="Gastrotheca">Gastrotheca</tp:taxon-name-part> <tp:taxon-name-part taxon-name-part-type="species" reg="griswoldi">griswoldi</tp:taxon-name-part></tp:taxon-name></italic> Shreve, 1941. One specimen (<abbrev xmlns:xlink="http://www.w3.org/1999/xlink" content-type="institution" xlink:title="National Museum, Prague" id="ABBRID0EQKDK" xlink:type="simple">NMP6V</abbrev> 75584) was collected under moss in the early afternoon at the Satipo-Toldopampa Road at km 134 on the left side of the road coming from Satipo at 3350 m a.s.l. (Fig. <xref ref-type="fig" rid="F10">10A</xref>). Sympatric anurans here include <italic><tp:taxon-name><tp:taxon-name-part taxon-name-part-type="genus" reg="Pristimantis">Pristimantis</tp:taxon-name-part> <tp:taxon-name-part taxon-name-part-type="species" reg="bounides">bounides</tp:taxon-name-part></tp:taxon-name></italic> (<abbrev xmlns:xlink="http://www.w3.org/1999/xlink" content-type="institution" xlink:title="Museo de Historia Natural" id="ABBRID0EDLDK" xlink:type="simple">MUSM</abbrev> 31970, 31971) and <italic><tp:taxon-name><tp:taxon-name-part taxon-name-part-type="genus" reg="Gastrotheca">Gastrotheca</tp:taxon-name-part> <tp:taxon-name-part taxon-name-part-type="species" reg="griswoldi">griswoldi</tp:taxon-name-part></tp:taxon-name></italic> (<abbrev xmlns:xlink="http://www.w3.org/1999/xlink" content-type="institution" xlink:title="Museo de Historia Natural" id="ABBRID0ESLDK" xlink:type="simple">MUSM</abbrev> 31972). Three specimens (<abbrev xmlns:xlink="http://www.w3.org/1999/xlink" content-type="institution" xlink:title="Museo de Historia Natural" id="ABBRID0EWLDK" xlink:type="simple">MUSM</abbrev> 31974, 31976, <abbrev xmlns:xlink="http://www.w3.org/1999/xlink" content-type="institution" xlink:title="National Museum, Prague" id="ABBRID0E1LDK" xlink:type="simple">NMP6V</abbrev> 75585) were found under rocks and in moss in Antuyo at 3700 m a.s.l. (Fig. <xref ref-type="fig" rid="F10">10D</xref>). Sympatric anurans here include <italic><tp:taxon-name><tp:taxon-name-part taxon-name-part-type="genus" reg="Pristimantis">Pristimantis</tp:taxon-name-part> <tp:taxon-name-part taxon-name-part-type="species" reg="attenboroughi">attenboroughi</tp:taxon-name-part></tp:taxon-name></italic> (<abbrev xmlns:xlink="http://www.w3.org/1999/xlink" content-type="institution" xlink:title="Museo de Historia Natural" id="ABBRID0ENMDK" xlink:type="simple">MUSM</abbrev> 31975) and <italic><tp:taxon-name><tp:taxon-name-part taxon-name-part-type="genus" reg="Gastrotheca">Gastrotheca</tp:taxon-name-part> <tp:taxon-name-part taxon-name-part-type="species" reg="griswoldi">griswoldi</tp:taxon-name-part></tp:taxon-name></italic> (<abbrev xmlns:xlink="http://www.w3.org/1999/xlink" content-type="institution" xlink:title="Illinois Wesleyan University" id="ABBRID0E3MDK" xlink:type="simple">IWU</abbrev> 290). Four specimens (<abbrev xmlns:xlink="http://www.w3.org/1999/xlink" content-type="institution" xlink:title="Museo de Historia Natural" id="ABBRID0EANDK" xlink:type="simple">MUSM</abbrev> 31984, 31985, <abbrev xmlns:xlink="http://www.w3.org/1999/xlink" content-type="institution" xlink:title="National Museum, Prague" id="ABBRID0EENDK" xlink:type="simple">NMP6V</abbrev> 75586, 75587) were found in the puna in the afternoon in moss close to the Laguna Sinchon at 3890 m a.s.l. (Fig. <xref ref-type="fig" rid="F10">10E</xref>). Sympatric anurans here include <italic><tp:taxon-name><tp:taxon-name-part taxon-name-part-type="genus" reg="Pristimantis">Pristimantis</tp:taxon-name-part> <tp:taxon-name-part taxon-name-part-type="species" reg="puipui">puipui</tp:taxon-name-part></tp:taxon-name></italic> (MSUM 31981–83).</p><fig id="F10" position="float" orientation="portrait"><label>Figure 10.</label><caption><p>Type locality and habitats of <italic><tp:taxon-name><tp:taxon-name-part taxon-name-part-type="genus" reg="Phrynopus">Phrynopus</tp:taxon-name-part> <tp:taxon-name-part taxon-name-part-type="species" reg="inti">inti</tp:taxon-name-part></tp:taxon-name></italic> <bold>sp. n.</bold> Satipo-Toldopampa Road at km 134 on left side of street coming from Satipo, 3350 m a.s.l., 23 June 2013 (<bold>A</bold>); Quebrada Toldopampa, 3670 m a.s.l., 22 June 2013 (<bold>B</bold>); Type locality, Quebrada Tasta, 3609 m a.s.l., 20 May 2012 (<bold>C)</bold>; Antuyo, <abbrev xmlns:xlink="http://www.w3.org/1999/xlink" content-type="institution" xlink:title="Pui Pui Protected Forest" id="ABBRID0ESODK" xlink:type="simple">PPPF</abbrev>, 3700 m a.s.l., 27 June 2013 (<bold>D</bold>); Laguna Sinchon, <abbrev xmlns:xlink="http://www.w3.org/1999/xlink" content-type="institution" xlink:title="Pui Pui Protected Forest" id="ABBRID0EYODK" xlink:type="simple">PPPF</abbrev>, 3890 m a.s.l., 29 June 2013 (<bold>E</bold>). Photos by E. Lehr.</p></caption><graphic xmlns:xlink="http://www.w3.org/1999/xlink" xlink:href="zookeys-713-131-g010.jpg" position="float" orientation="portrait" xlink:type="simple" id="oo_166197.jpg"/></fig><p>One male specimen (<abbrev xmlns:xlink="http://www.w3.org/1999/xlink" content-type="institution" xlink:title="Museo de Historia Natural" id="ABBRID0EFPDK" xlink:type="simple">MUSM</abbrev> 31203) had as ectoparasites five trombiculid mites on the right side in the area of the upper arm insertion. Such parasites are not uncommon in Andean frogs (e.g., <xref ref-type="bibr" rid="B34">Quinzio and Goldberg 2015</xref>, <xref ref-type="bibr" rid="B25">Lehr et al. 2017</xref>).</p><p>The IUCN Red List criteria (<xref ref-type="bibr" rid="B15">IUCN 2001</xref>) consider that if a species occurs in fewer than 10 threat-defined locations and the extent of occurrence (EOO) is &lt; 20,000 km<sup>2</sup>, it should be classified as Vulnerable or Endangered. <italic><tp:taxon-name><tp:taxon-name-part taxon-name-part-type="genus" reg="Phrynopus">Phrynopus</tp:taxon-name-part> <tp:taxon-name-part taxon-name-part-type="species" reg="inti">inti</tp:taxon-name-part></tp:taxon-name></italic> sp. n. is known from six localities distributed in the <abbrev xmlns:xlink="http://www.w3.org/1999/xlink" content-type="institution" xlink:title="Pui Pui Protected Forest" id="ABBRID0EEQDK" xlink:type="simple">PPPF</abbrev> and its buffer zone (Fig. <xref ref-type="fig" rid="F10">10</xref>), with an estimated EOO of 101.3 km<sup>2</sup>. As such, this new species might be classified as Vulnerable if we take into account these criteria. However, given that the <abbrev xmlns:xlink="http://www.w3.org/1999/xlink" content-type="institution" xlink:title="Pui Pui Protected Forest" id="ABBRID0EOQDK" xlink:type="simple">PPPF</abbrev> may host a greater number of locations (two of them are inside the protected area), we propose that <italic><tp:taxon-name><tp:taxon-name-part taxon-name-part-type="genus" reg="Phrynopus">Phrynopus</tp:taxon-name-part> <tp:taxon-name-part taxon-name-part-type="species" reg="inti">inti</tp:taxon-name-part></tp:taxon-name></italic> sp. n. should likely be categorized as Near Threatened (NT). Despite that two locations of the known distribution of <italic><tp:taxon-name><tp:taxon-name-part taxon-name-part-type="genus" reg="Phrynopus">Phrynopus</tp:taxon-name-part> <tp:taxon-name-part taxon-name-part-type="species" reg="inti">inti</tp:taxon-name-part></tp:taxon-name></italic> sp. n. are within the <abbrev xmlns:xlink="http://www.w3.org/1999/xlink" content-type="institution" xlink:title="Pui Pui Protected Forest" id="ABBRID0EIRDK" xlink:type="simple">PPPF</abbrev> (Fig. <xref ref-type="fig" rid="F10">10</xref>) and formally protected, other factors such as fungal infections, climate change, pollution, and man-made fires (used to expand grazing areas for livestock) continue to be threats for many Andean amphibians even inside protected areas (<xref ref-type="bibr" rid="B5">Catenazzi and von May 2014</xref>). Agriculture and cattle raising are more acute in the Toldopampa valley than in the Tasta valley.</p></tp:treatment-sec><tp:treatment-sec><!--Section generated to contain objects referenced in tp:taxon-treatment.--><fig id="F2" position="float" orientation="portrait"><label>Figure 2.</label><caption><p>Pui Pui Protected Forest indicated in red outline with collecting sites (1–6) of <italic><tp:taxon-name><tp:taxon-name-part taxon-name-part-type="genus" reg="Phrynopus">Phrynopus</tp:taxon-name-part> <tp:taxon-name-part taxon-name-part-type="species" reg="inti">inti</tp:taxon-name-part></tp:taxon-name></italic> <bold>sp. n.</bold>, star indicating type locality, and the estimated distributional area of 101.3 km<sup>2</sup> in blue. 1 = Toldopampa valley, 3670 m a.s.l., 2 = Satipo-Toldopampa Road at km 134, 3350 m a.s.l., 3 = Quebrada Tasta, 3609 m a.s.l., 4 = <italic><tp:taxon-name><tp:taxon-name-part taxon-name-part-type="genus" reg="Polylepis">Polylepis</tp:taxon-name-part></tp:taxon-name></italic> forest patch near trail from Tasta to Tarhuish, 3886 m a.s.l., 5 = Antuyo, 3700 m a.s.l., 6 = close to Laguna Sinchon, 3890 m a.s.l. Map by J.C. Cusi.</p></caption><graphic xmlns:xlink="http://www.w3.org/1999/xlink" xlink:href="zookeys-713-131-g002.jpg" position="float" orientation="portrait" xlink:type="simple" id="oo_166189.jpg"/></fig><fig id="F3" position="float" orientation="portrait"><label>Figure 3.</label><caption><p>Bayesian maximum clade-credibility tree for species included in this study based on a 2684-bp concatenated partitioned dataset (16S, 12S, COI, RAG1, Tyr) analyzed in MrBayes (posterior probabilities are indicated at each node).</p></caption><graphic xmlns:xlink="http://www.w3.org/1999/xlink" xlink:href="zookeys-713-131-g003.jpg" position="float" orientation="portrait" xlink:type="simple" id="oo_166190.jpg"/></fig><fig id="F1" position="float" orientation="portrait"><label>Figure 1.</label><caption><p>Map of Peru with the Pui Pui Protected Forest indicated in red. Map by J.C. Cusi.</p></caption><graphic xmlns:xlink="http://www.w3.org/1999/xlink" xlink:href="zookeys-713-131-g001.jpg" position="float" orientation="portrait" xlink:type="simple" id="oo_166188.jpg"/></fig></tp:treatment-sec><ref-list><ref id="B1"><mixed-citation xmlns:xlink="http://www.w3.org/1999/xlink" xlink:type="simple">
          <institution xlink:type="simple">AmphibiaWeb</institution> (<year>2017</year>) <tp:taxon-name><tp:taxon-name-part taxon-name-part-type="class">Amphibia</tp:taxon-name-part></tp:taxon-name> Web. Information on amphibian biology and conservation. <ext-link xlink:type="simple" ext-link-type="uri" xlink:href="http://amphibiaweb.org/">http://amphibiaweb.org/</ext-link> [accessed 9 October 2017]</mixed-citation></ref><ref id="B9"><mixed-citation xmlns:xlink="http://www.w3.org/1999/xlink" xlink:type="simple">
          <person-group><name name-style="western"><surname>Duellman</surname><given-names>WE</given-names></name><name name-style="western"><surname>Lehr</surname><given-names>E</given-names></name></person-group> (<year>2009</year>) <source>Terrestrial-breeding Frogs (<tp:taxon-name><tp:taxon-name-part taxon-name-part-type="family">Strabomantidae</tp:taxon-name-part></tp:taxon-name>) in Peru.</source> <publisher-name>Natur und Tier-Verlag</publisher-name>, <publisher-loc>Münster</publisher-loc>, <size units="page">382 pp</size>.</mixed-citation></ref><ref id="B23"><mixed-citation xmlns:xlink="http://www.w3.org/1999/xlink" xlink:type="simple">
          <person-group><name name-style="western"><surname>Lehr</surname><given-names>E</given-names></name><name name-style="western"><surname>Aguilar</surname><given-names>C</given-names></name><name name-style="western"><surname>Córdova</surname><given-names>JH</given-names></name></person-group> (<year>2002b</year>) <article-title>Morphological and ecological remarks on <italic><tp:taxon-name><tp:taxon-name-part taxon-name-part-type="genus">Phynopus</tp:taxon-name-part> <tp:taxon-name-part taxon-name-part-type="species">kauneorum</tp:taxon-name-part></tp:taxon-name></italic> (<tp:taxon-name><tp:taxon-name-part taxon-name-part-type="class">Amphibia</tp:taxon-name-part></tp:taxon-name>, <tp:taxon-name><tp:taxon-name-part taxon-name-part-type="order">Anura</tp:taxon-name-part></tp:taxon-name>, <tp:taxon-name><tp:taxon-name-part taxon-name-part-type="family">Leptodactylidae</tp:taxon-name-part></tp:taxon-name>).</article-title> <source>Zoologische Abhandlungen Museum für Tierkunde Dresden</source> <volume>52</volume>: <fpage>71</fpage>–<lpage>75</lpage>.</mixed-citation></ref><ref id="B34"><mixed-citation xmlns:xlink="http://www.w3.org/1999/xlink" xlink:type="simple">
          <person-group><name name-style="western"><surname>Quinzio</surname><given-names>S</given-names></name><name name-style="western"><surname>Goldberg</surname><given-names>J</given-names></name></person-group> (<year>2015</year>) <article-title>Intradermal infections by chigger mites (<italic><tp:taxon-name><tp:taxon-name-part taxon-name-part-type="genus">Hannemania</tp:taxon-name-part></tp:taxon-name></italic> spp.) in the Andean frog <italic><tp:taxon-name><tp:taxon-name-part taxon-name-part-type="genus">Telmatobius</tp:taxon-name-part> <tp:taxon-name-part taxon-name-part-type="species">atacamensis</tp:taxon-name-part></tp:taxon-name></italic> (<tp:taxon-name><tp:taxon-name-part taxon-name-part-type="order">Anura</tp:taxon-name-part></tp:taxon-name>, <tp:taxon-name><tp:taxon-name-part taxon-name-part-type="family">Telmatobiidae</tp:taxon-name-part></tp:taxon-name>).</article-title> <source>Salamandra</source> <volume>51</volume>(<issue>3</issue>): <fpage>263</fpage>–<lpage>268</lpage>.</mixed-citation></ref><ref id="B25"><mixed-citation xmlns:xlink="http://www.w3.org/1999/xlink" xlink:type="simple">
          <person-group><name name-style="western"><surname>Lehr</surname><given-names>E</given-names></name><name name-style="western"><surname>von May</surname><given-names>R</given-names></name><name name-style="western"><surname>Moravec</surname><given-names>J</given-names></name><name name-style="western"><surname>Cusi</surname><given-names>JC</given-names></name></person-group> (<year>2017</year>) <article-title>Three new species of <italic><tp:taxon-name><tp:taxon-name-part taxon-name-part-type="genus">Pristimantis</tp:taxon-name-part></tp:taxon-name></italic> (<tp:taxon-name><tp:taxon-name-part taxon-name-part-type="class">Amphibia</tp:taxon-name-part></tp:taxon-name>, <tp:taxon-name><tp:taxon-name-part taxon-name-part-type="order">Anura</tp:taxon-name-part></tp:taxon-name>, <tp:taxon-name><tp:taxon-name-part taxon-name-part-type="family">Craugastoridae</tp:taxon-name-part></tp:taxon-name>) from upper montane forests and high Andean grasslands of the Pui Pui Protected Forest in central Peru.</article-title> <source>Zootaxa</source> <volume>4299</volume>: <fpage>301</fpage>–<lpage>336</lpage>. <ext-link xlink:type="simple" ext-link-type="doi" xlink:href="10.11646/zootaxa.4299.3.1">https://doi.org/10.11646/zootaxa.4299.3.1</ext-link></mixed-citation></ref><ref id="B15"><mixed-citation xmlns:xlink="http://www.w3.org/1999/xlink" xlink:type="simple">
          <institution xlink:type="simple">IUCN</institution> (<year>2001</year>) IUCN Red List Categories and Criteria. Version 3.1. IUCN Species Survival Commission, IUCN, Gland and Cambridge. <ext-link xlink:type="simple" ext-link-type="uri" xlink:href="http://www.iucnredlist">http://www.iucnredlist</ext-link>. org/technical-documents/categories-and-criteria [accessed 14 February 2017]</mixed-citation></ref><ref id="B5"><mixed-citation xmlns:xlink="http://www.w3.org/1999/xlink" xlink:type="simple">
          <person-group><name name-style="western"><surname>Catenazzi</surname><given-names>A</given-names></name><name name-style="western"><surname>von May</surname><given-names>R</given-names></name></person-group> (<year>2014</year>) <article-title>Conservation status of amphibians in Peru.</article-title> In: <person-group><name name-style="western"><surname>Heatwole</surname><given-names>H</given-names></name><name name-style="western"><surname>Barrios-Amorós</surname><given-names>C</given-names></name><name name-style="western"><surname>Wilkinson</surname><given-names>J</given-names></name></person-group> (<role>Eds</role>) <issue-title>Status of Conservation and Decline of Amphibians: Western Hemisphere (Volume 9) – Amphibian Biology.</issue-title> <source>Herpetological Monographs</source> <volume>28</volume>: <fpage>1</fpage>–<lpage>23</lpage>. <ext-link xlink:type="simple" ext-link-type="doi" xlink:href="10.1655/HERPMONOGRAPHS-D-13-00003">https://doi.org/10.1655/HERPMONOGRAPHS-D-13-00003</ext-link></mixed-citation></ref></ref-list></tp:taxon-treatment>
